# Supplementary material for: Sinus bone graft and simultaneous vertical ridge augmentation: case series study
Source: Maxillofac Plast Reconstr Surg. 2019 Sep 16;41(1):36. doi: 10.1186/s40902-019-0221-5 (PMC6745305; doi:10.1186/s40902-019-0221-5)
Supplement: Supplementary file 1 — Case form and result of data. (XLSX 68 kb) [file 40902_2019_221_MOESM1_ESM.xlsx]

## Sheet: raw data
환자명	차트번호	나이	성별	기저질환	치식	부가증상	수술 날짜	동반 수술	임플란트 fixture 식립일	골이식 후 회복기간	제품(상품명)	width(mm)	length(mm)	식립시 ISQ	골이식 재료	차단막	첨가제	2차 수술 or 인상채득일	2차 수술시 ISQ	술후 합병증	술후 합병증 처치	보철 합병증	보철 합병증 처치	보철 완료일	보철 종류	loading 기간	최종 DS f/u(date)	생존 및 성공 여부	재식립 사유	골이식재량(술후)	골이식재량(1년후)	골이식재량(2년후)	골이식재량(3년후)	골이식재량(최종)	1년 골이식재 흡수량	2년 골이식재 흡수량	3년 골이식재 흡수량	최종 골이식재 흡수량	1년 수직 치조골 골이식재 흡수			최종 수직 치조골 골이식재 골흡수			1년 치조정 골흡수			최종 치조정 골흡수
																																							근심	원심	평균	근심	원심	평균	근심	원심	평균	근심	원심
한화자	11886134	64	여	고지혈증	#13		2005-05-11	ridge splinting, Free gingival graft	2005-09-05	3.9	Tiunite	4	15	60	Regenafil, bioOss	TR-gore tex membrane, ossix membraine	x	2006-01-09	80	hematoma, ecchymosis(조기)	I&D	보철물 파절2회	재제작	2006-04-05	splinted	141.8	2017-11-27	1		22.1	21.3	19.86	19.67	19.67	0	0	0	0	0	0	0	0	0	0	0	0	0	0	0
					#15		2005-05-11	ridge splinting	2005-09-05	3.9	Tiunite	4	13	57	Regenafil, bioOss	TR-gore tex membrane, ossix membraine	x	2006-01-10	79	hematoma, ecchymosis(조기)	I&D	-	-	2006-04-06	splinted	141.8	2017-11-28	1							0	0	0	0	0	0	0	0.13	1.29	0.71	0	0	0	0.13	1.29
					#16		2005-05-11	ridge splinting	2005-09-05	3.9	Tiunite	5	13	80	Regenafil, bioOss	TR-gore tex membrane, ossix membraine	x	2006-01-11	86	hematoma, ecchymosis(조기)	I&D	-	-	2006-04-07	단일	141.8	2017-11-29	1							0	0	0	0	0	0	0	0	0.42	0.21	0	0	0	0	0.42
장규석	12824463	60	남	당뇨, 심장수술, 간장질환	#16		2005-10-19	PBFP taking	2005-10-19	-	Osstem US II	4	13	59	자가골, BioOss, Regenaform	ossix	greenplast, surgicel	2006-07-06	67	abscess(지연)	I&D	-	-	2006-12-15	단일	96.0667	2014-11-05	1							1	1	1	1.5	0	0.4	0.2	0	0.4	0.2	0.2	0.4	0.3	0	0.4
					#17		2005-10-19	PBFP taking	2006-02-13	3.9	Osstem US II	5	13	61	자가골, BioOss, Regenaform	ossix	greenplast, surgicel	2006-07-06	69	-	-	-	-	2006-12-15	단일	96.0667	2014-11-05	1							1	1	1	1.5	0	0.7	0.35	0	0.7	0.35	0	0.7	0.35	0	0.7
					#26		2005-10-19	-	2005-10-19	-	Osstem US III	4	13	-	자가골, BioOss, Regenaform	ossix	greenplast	2006-05-22	79	-	-	-	-	2006-08-17	단일	100.067	2014-11-05	1							0	0	0.5	0.5	0	0	0	0	0	0	0	0	0	0	0
					#27		2005-10-19	-	2005-10-19	-	Osstem US III	4	13	-	자가골, BioOss, Regenaform	ossix	greenplast	2006-05-22	55	-	-	-	-	2006-08-17	단일	100.067	2014-11-05	1							0	0	0.5	0.5	0	0	0	0	0	0	0	0	0	0	0
최남진	10054996	69	남	당뇨, 고혈압	#24		2007-12-10	PBFP taking	2008-04-08	4	Osstem GS II(RBM)	4	13	65	Orthoblast II, BioCera, 자가골	Titanium mesh	-	2008-08-22	77	Ecchymosis(조기)	-	-	-	2008-09-23	splinted	83.9667	2015-08-17	1							0	0.5	0.5	0.5	0	0	0	0	0	0	0	0	0	0	0
이철순	12394861	59	남	-	#16		2006-12-14	PBFP taking	2007-04-16	4.1	Implantium	4.8	10	75	OSTEON	Collatape, Ossix membrane, Titanium mesh	greenplast	2007-10-24	81	-	-	-	-	2008-01-17	단일	-	2008-01-17	1							0	-	-	0	0	0	0	0	0	0	0	0	0	0	0
					#17		2006-12-14	PBFP taking	2007-04-16	4.1	Implantium	4.8	10	56	OSTEON	Collatape, Ossix membrane, Titanium mesh	greenplast	2007-10-27	73	-	-	-	-	2008-01-17	단일	-	2008-01-17	1							0	-	-	0	0	0	0	0	0	0	0	0	0	0	0
천기만	14528350	47	남	-	#24		2007-02-07	PBFP taking	2007-06-14	4.23333	Osstem GS II(RBM)	4	11.5	63	OSTEON, orthoblast	Titanium mesh	greenplast	2007-11-21	73	mesh partial exposure(조기)	감염징후 없음. 일시적 골흡수 보여 laser curettage	-	-	2008-02-21	단일	121.1	2018-02-01	1							0	-	-	0	0	0	0	0	0	0	0	0	0	0	0
김옥자	13004077	58	여	-	#15		2007-03-22	-	2007-07-31	4.36667	Osstem GS II	?	?	51	DBX putty, OSTEON	Titanium mesh, Biogide membrane	greenplast	2008-01-10	56	Ecchymosis(조기)	-	-	-	2008-06-23	단일	10.5	2009-05-04	1							0	-	-	0	0	0	0	0	0	0	0	0	0	0	0
					#16		2007-03-22	-	2007-07-31	4.36667	Osstem GS II	?	?	70	DBX putty, OSTEON	Titanium mesh, Biogide membrane	greenplast	2008-01-10	63	Ecchymosis(조기)	-	-	-	2008-06-23	단일	10.5	2009-05-04	1							0	-	-	0	0	0	0	0	0	0	0	0	0	0	0
					#17		2007-03-22	-	2007-07-31	4.36667	Osstem GS II	?	?	71	DBX putty, OSTEON	Titanium mesh, Biogide membrane	greenplast	2008-01-10	61	Ecchymosis(조기)	-	-	-	2008-06-23	단일	10.5	2009-05-04	1							0	-	-	0	0	0	0	0	0	0	0	0	0	0	0
신경후	15650490	54	남	흡연, 고혈압	#26		2007-12-20	-	2008-04-17	3.96667	Osstem GS II	5	13	60	Orthoblast, Biocera, BioOss, 자가골	Titanium mesh	greenplast, surgicel	2008-08-21	80	-	-	-	-	2008-09-05	단일	119.2	2018-06-21	1							0	0	0	0	0	0	0	0	0	0	0	0	0	0	0
					#27		2007-12-20	-	2008-04-17	3.96667	Osstem GS II	5	13	58	Orthoblast, Biocera, BioOss, 자가골	Titanium mesh	greenplast, surgicel	2008-08-21	77	-	-	-	-	2008-09-05	단일	119.2	2018-06-21	1							0	0	0	0	0	0	0	0	0	0	0	0	0	0	0
이종규	14447792	48	남	심근경색, 아스피린 장기 복용	#26		2008-03-05	-	2008-03-05	-	Osstem GS II(RBM)	5	13	60	DBX putty, BioOss	-	-	2008-05-09	63	Ecchymosis, Bleeding, Trismus(조기)		food packing	resin adding	2008-10-24	단일	57.0667	2013-07-02	생존x, 성공x 2013년 1월 경 탈락. 무수가 재식립	peri-implantitis(보철 이후)						0	-	-	0	-	-	-			-	-	-	-
이정택	11820381	52	남	-	#16		2008-03-18	-	2008-07-22	4.2	Osstem GS II	5	14	63	Orthoblast, 자가골, Biocera	Titanium mesh	greenplast	2009-01-06	82	-	-	abutment hex fx.	교체	2009-01-16	단일	78.7333	2015-07-06	1							0	0	0	0	0	0	0	0	0	0	0	0	0	0	0
이재호	11944511	47	남	-	#15		2009-05-06	PBFP taking	2009-11-02	6	Implantium superline	4.8	12	48	autogenous teeth block graft--> cover with DBX	BioArm	greenplast	2010-10-19	78	sinusitis, peri-implantitis(지연)	재식립, curettage, KEY laser, #15 distal gingivectomy	-	-	2010-11-19	단일	84.6667	2017-11-02	2회 생존 실패, 재식립(총3회), 생존o, 성공o	임플란트 유동성 - 골유착 실패(보철 기능 전)						1	1	-	1	0	1	0.5	0	1	0.5	0	1	0.5	0	2.7
					#17		2009-05-06	PBFP taking	2009-11-02	6	Implantium superline	4.8	12	측정불가	autogenous teeth block graft--> cover with DBX	BioArm	greenplast	2010-11-05	76	sinusitis(지연)	재식립,	-	-	2010-11-19	단일	84.6667	2017-11-02	생존x(mesial tilting), 성공x, 재식립하여 기능중이나 bone loss	mesial tilitng(수술 직후)						1	1	-	1	1.5	0	0.75	0	1.5	0.75	1	0	0.5	0.5	0
					#25		2009-05-06	-	2009-08-18	3.46667	Implantium superline	4.3	12	51	biocera	BioArm	greenplast	2009-12-10	81	-	-	-	-	2010-01-05	splinted	95.2667	2017-11-02	1							0	0	-	0	0	0	0	0	0	0	0	0	0	0	0
					#26		2009-05-06	-	2009-08-18	3.46667	Implantium superline	4.8	12	44	biocera	BioArm	greenplast	2009-12-10	57	-	-	-	-	2010-01-05	splinted	95.2667	2017-11-02	1							0	0	-	0	0	0	0	0	0	0	0	0	0	0	0
신영숙	16516144	49	여	-	#16		2009-07-15	PBFP taking, symphysis corticocancellous block taking	2009-11-26	4.46667	Implantium superline	4.8	12	72	자가골, DBX, biocera	BioArm, Titanium mesh	greenplast	2010-09-30	82	numbness(symphysis 부위, 전치부)(조기)	-	-	-	2010-10-14	단일	40.2667	2014-02-03	1							0.5	0.5	0.5	0.5	0	0	0	0	3	1.5	0	0	0	0	3
					#17		2009-07-15	PBFP taking, symphysis corticocancellous block taking	2009-11-26	4.46667	Implantium superline	4.8	12	79	자가골, DBX, biocera	BioArm, Titanium mesh	greenplast	2010-09-14	75	탈락(지연)	재식립	-	-	2010-10-14	단일	40.2667	2014-02-03	생존x, 성공x, 재식립은 생존o, 성공o		mobility, pain(보철 기능 전)					0	0	0	0	-	-	-			-	-	-	-
정재휘	17580799	44	남	흡연, 고혈압	#15		2009-11-19	-	2010-03-16	3.9	Osstem GS III(SLA)	4.5	11.5	75	AutoBT block, powder, AlloBT	Ossix	-	2010-06-01	76	peri-implantitis, fixture fx.(지연)	curettage, 재식립	screw loosening	retightening	2010-06-25	단일	85.7333	2017-07-10	생존x, 성공x, 재식립 2015-05-18	반복적 parafunction으로 인한 fixture fx.(보철 이후)						1	3	2	2	-	-	-			-	-	-	-
					#16		2009-11-19	-	2010-03-16	3.9	Osstem GS III(SLA)	5	11.5	70	AutoBT block, powder, AlloBT	Ossix	-	2010-06-01	79	peri-implantitis, fixture fx.(지연)	curettage, 재식립	screw loosening	retightening	2010-06-25	단일	85.7333	2017-07-10	생존x, 성공x, 재식립 2015-05-18	반복적 parafunction으로 인한 fixture fx.(보철 이후)						1	3	2	2	-	-	-			-	-	-	-
한정군	16210523	46	남	고혈압	#24		2010-03-03	-	2010-03-03	-	Osstem GS III	4	10	63	AutoBT	Biocera, Ossix	-	2010-09-07	69	wound dehiscence, Ossix exposure (조기)	-	-	-	2011-09-06	단일	34.9667	2014-07-21								0	0	0	0	0.86	0	0.85	0.84	0	0.42	0.86	0	0.85	0.84	0
					#26		2010-03-03	-	2010-03-03	-	Osstem GS III	5	10	53	AutoBT	Biocera, Ossix	-	2010-09-07	70	wound dehiscence, Ossix exposure (조기)	-	-	-	2011-09-06	단일	34.9667	2014-07-21								0	0	0	0	0.84	1.25	1.045	0.84	1.25	1.045	0.84	1.25	1.045	0.84	1.25
					#27		2010-03-03	-	2010-03-03	-	Osstem GS III	5	10	41	AutoBT	Biocera, Ossix	-	2010-09-07	77	wound dehiscence, Ossix exposure (조기)	-	-	-	2011-09-06	단일	34.9667	2014-07-21								0	0	0	0	0	0	0	0	0	0	0	0	0	0	0
노재식	16271535	59	남	흡연	#24		2010-08-18	-	2010-08-18	-	Osstem GS III	4	10	45	AutoBT block, powder	Ossix	-	2011-04-29	-	-	-	-	-	2011-06-07	splinted	11.6333	2012-05-21	1							0	0	0	0	0	0	0	0	0	0	0	0	0	0	0
					#25		2010-08-18	-	2010-08-18	-	Osstem GS III	4	8.5	52	AutoBT block, powder	Ossix	-	2011-04-29	-	-	-	-	-	2011-06-07	splinted	11.6333	2012-05-21	1							0	0	0	0	0	0	0	0	0	0	0	0	0	0	0
주순자	13723431	57	여		#14		2010-09-06	-	2011-02-14	5.36667	Osstem TS III Bio SA	4.5	11.5	75	Hyaloss + BioOss 0.5cc + ExFuse , tuberosity bone chips + AutoBT powder	Frios bone shield covering(titanium)	-	2011-04-25	77	-	-	-	-	2011-05-27	splinted	83.2	2018-03-27	1							0.3	0.3	0.3	0.3	0	0	0	0	0	0	0	0	0	0	0
					#15		2010-09-06	-	2011-02-14	5.36667	Osstem TS III Bio SA	5	11.5	61	Hyaloss + BioOss 0.6cc + ExFuse , tuberosity bone chips + AutoBT powder	Frios bone shield covering(titanium)	-	2011-04-25	80	-	-	-	-	2011-05-27	splinted	83.2	2018-03-27	1							0.8	0.8	0.8	0.8	0	0	0	0	0	0	0	0	0	0	0
										4.31944
										0.687495
														61.2667																				stdev	0.404262	0.83902	0.615897	0.607076			0.28777			0.374508			0.273449
														10.501												75.3183		임플란트 33개, 재식립 6개, 총 39개 / 생존실패 6개 / 성공 실패 6개							0.230303	0.465385	0.413636	0.366667	0.110345	0.115517	0.127414	0.0624138	0.329655	0.196034	0.1	0.115517	0.122241	0.0796552	0.336552
		7.37951																								41.2641		생존율	81.8182					평가가능한 수	33	26	22	33			29			29			29
평균		54.2																										성공율	81.8182
15명(남11, 여4)
																			8.38201
																			73.4839
																			술후 합병증	hematoma	3	보철 합병증	screw loosening	2
																				ecchymosis	8		abutment fx.	1
																				출혈	1		food packing	1
																				콜라겐 차폐막 노출	3
																				티타늄 판 노출	1
																				numbness	1		계	4
																				fixture 파절	2
																				peri-implantitis	3
																				trismus	1
																				sinusitis	2
																				fixture 탈락	1
																				계	26
																				지연
																				sinusitis	2
																				fixture 탈락	1
																				peri-implantitis	3
																				fixture 파절	2
[truncated: 2 more columns]

## Sheet: final data
환자명	차트번호	나이	성별	술전 교정 기간	부가증상	수술 날짜	수술 방법	악간고정 기간	고정 재료	합병증	하악골편이동량(Rt)	하악골편이동량(Lt)	하악골편이동량(평균)	이동량 좌우 차이	BTX-A 사용 여부	술후 x-ray	PMH	비고
조영미	10257687	22	F	모름	개구제한, TMJ noise, open bite	2003-08-13	BSSRO	2주	Delta system(resorbable plate 2.2 mm 4-hole	무	6mm SB	6mm SB	6mm SB	0	N	5개월뒤	Thyroid Mass
이혜경	10253414	19	F	1년 4개월	무	2003-08-13	BSSRO+advance genio	2주	Biosorb plate(2.4-mm 4-hole)	감각이상 -> 완치, 하순 scar -> 소멸	3mm SB	7mm SB	5mm SB	4	N	1개월, 4개월, 7개월 뒤	n/s
최석민	10792762	18	M	1년 3개월	개구제한	2003-12-24	BSSRO + SB,VR genio	2주	Biosorb 2.4-mm plate fixation	무	7mm SB	4mm SB	5.5mm SB	3	N	없음	n/s
윤상필	18347654	19	M	1개월		2011-02-22	BSSRO	2주	APIS plate	abscess -> I&D 및 금속판 제거	8mm SB	3mm SB	5.5mm SB	5mm	N	1,3,4,7개월	n/s
이정현	19717489	19	F	5개월		2011-07-20	BSSRO	2주	APIS plate	감각이상	9mm SB	9mm SB	9mm SB	0mm	N	2,5개월	n/s
박승철	19236858	22	M	6개월		2011-07-20	BSSRO	2주	APIS plate	감각이상	8mm SB	7mm SB	7.5mm SB	1mm	N	1,3,6개월	n/s
박명길	10860519	30	M	모름	gingiva swelling, gingiva bleeding	2004-01-14	술 후	2주	resorbable plates 양측에 Delta-system 2.2-mm 4-hole plates, 6L screws 6개, 8L screws 2개 사용	무	7mm SB	8mm SB	7.5mm SB	1	Y(both MA 25u)	없음	선천성 구순 구개열 결손
김소연	19380337	21	F	6개월		2011-09-14	BSSRO	4주	APIS plate	감각이상	7mm SB	6mm SB	6.5mm SB	1mm	Y	1,3,6개월	n/s
정은경	10786426	25	F	1년 1개월	두통	2004-02-04	BSSRO + SB genio	2주	Biosorb plate(4-hole 2.4-mm resorbable plate, 6L screws 8개)	무	3mm SB	2mm SB	2.5mm SB	1	Y(Both Masseter, Int pterygoid muscle에 Botox 50 units inj)	3개월	n/s
지윤미	10935949	26	F	1년 2개월	축농증	2004-03-03	BSSRO + SB,VR genio, 상악 medpore insertion	3주	resorbable plate[Rt 4hole, Lt.5hole]	감각이상 하순 및 이부, 우측 전정부 음식물 함입	11mm SB	8mm SB	9.5mm SB	3	N	3개월, 1년	n/s
김다혜	18501333	21	F	5개월		2012-01-25	BSSRO	2주	APIS plate	감각이상	1mm adv.	6mm SB	2.5mm SB	7mm	N	1,3,5,20개월 뒤	n/s
안미정	11582836	24	F	1년	both TMJ noise, Rt. 이명증, Rt. Arm 저림, headache	2004-09-01	BSSRO+genio	2주	Biosorb resorbable plate and screws SSRO segment: 2.4-mm plate and screws	감각이상 chin -> 거의 호전됨	9mm SB	9mm SB	9mm SB	0	Y(Both masseter area Botox inj(각 25 unit씩) 2번	3개월, 6개월 뒤	n/s
이수진	11799797	24	F	모름	무	2004-11-17	BSSRO+VR genio	2주	resorbable plate(Biosorb 2.0-mm plate and screws)	감각이상 chin, lower lip -> 범위 축소, 경미한 증상	13mm SB	3mm SB	8mm SB	10	N	5개월 뒤	n/s
유일권	20583794	24	M	4개월		2012-09-26	BSSRO	2주	APIS plate	턱관절 소리	6mm SB	9mm SB	7.5mm SB	3mm	Y	1,3,6개월	n/s
권선형	14801822	65	F	모름	#33, 43 periapical lesion	2005-01-05	BSSRO + genio	2주	Biosorb plate SSRO site: 2.4-mm 4-hole plate, 6L screws 각 4개씩 사용	무	5mm SB	0mm	2.5mm SB	5	Y(both MA, Rt.20u, Lt.30u)	없음	n/s
최윤영	12014901	17	F	모름		2005-01-12	BSSRO+ advance genio	2주	2.4-mm 4-hole plates(6L screws 8개)	무	7mm SB	5mm SB	6mm SB	2	N	2개월 뒤	n/s
최성근	11197238	23	M	8개월		2005-01-19	BSSRO + VR genio	2주	2.4-mm Biosorb plate and screws	무	8mm SB	10mm SB	9mm SB	2	N	2개월, 2년, 3년 뒤	n/s
김마로	18208247	19	M	10개월		2012-12-26	BSSRO	2주	APIS plate	감각이상	7mm SB	9mm SB	8mm SB	2mm	Y	1,3,6개월	n/s	#38->37 TRP
한유정	11204794	19	F	10개월		2005-02-02	BSSRO + genio + paranasal augmentation with autogenous bone chips	2주	Biosorb 2.4-mm plate fixation	무	0mm SB	8mm SB	4mm SB	8	Y( both MA Rt. 20u, Lt. 30u)	1개월, 1년 뒤	n/s
박다영	11633828	19	F	3개월		2013-01-02	BSSRO	2주	APIS plate	감각이상	10mm SB	10mm SB	10mm SB	0mm	Y	1,3,6개월	n/s
안아람	10889868	20	F	모름		2005-06-29	BSSRO+genio	2주	Biosorb resorbable plate fixation(4-hole 2.4-mm plate, 6L screws 4개, 8L screws 4개 사용하여 고정)	Biosorb plate 주변 치은 종창 및 출혈, 좌측 하악골 종창 - I&D 시행	모름	모름	모름	모름	N	6개월 뒤	n/s	수술장으로 이동중 vasovagal syncope due to anxiety, 아테콜 주입, 우측 cheek, 하순
ㅡㅡㅡㅡㅡㅡㅡㅡㅡㅡㅡㅡㅡㅡㅡㅡㅡㅡㅡㅡㅡㅡㅡㅡㅡㅡㅡㅡ
안신우	11337423	23	M	1년 5개월		2005-12-21	BSSRO + genio	2주	Biosorb plate	fistula->흡수성plate 제거	8.5mm SB	6.5mm SB	7.5mm SB	2mm	N	1년4개월뒤	n/s
차성은	21367515	19	F	1개월		2013-01-09	BSSRO	3주	APIS plate	감각이상, 턱관절 잡음	7mm SB	3mm SB	5mm SB	4mm	Y	1,3,6개월	n/s
김지혜	19914088	25	F	6개월		2013-02-06	BSSRO	3주	APIS plate	무	13mm SB	7mm SB	10mm SB	6mm	Y	1,3,6개월	n/s
정원희	21152016	23	M	8개월		2013-06-05	BSSRO	3주	APIS plate	무	13mm SB	10mm SB	11.5mm SB	3mm	Y	1,3,6개월	n/s
정문수	20293039	22	M	1년 5개월		2013-06-26	BSSRO	3주	APIS plate	감각이상	13mm SB	7mm SB	10mm SB	6mm	Y	1,3,6개월	n/s
이대희	12145704	32	M	10개월		2006-02-22	BSSRO + genio	3주	Biosorb plate	무	10mm SB	8mm SB	9mm SB	2mm	N	3,7개월	n/s
정재훈	12052749	24	M	1년 8개월		2006-10-18	BSSRO + genio	3주	Biosorb plate	무	9mm SB	11mm SB	10mm SB	2mm	N	1,6개월	n/s
김하나	12816183	21	F	1년		2006-12-06	BSSRO + removal of Fribrous dysplasia	3주	Resorbable Inion plate	무	5mm SB	15mm SB	10mm SB	10mm	N	1,3,6개월	n/s
박창민	13763523	19	M	8개월		2006-12-20	BSSRO + paranasal augmentation(제거한 골편으로)	3주	Biosorb plate	무	14mm SB	12mm SB	13mm SB	2mm	N	3,6개월	n/s
유태규	19952237	23	M	1년		2013-07-24	BSSRO	3주	APIS plate	무	7mm SB	0mm	3.5mm SB	7mm	Y	1,3,6개월	n/s
신미연	13183576	21	F	1년		2007-01-31	BSSRO + chin shaving	3주	Resorbable Inion plate	무	2mm SB	11mm SB	6.5mm SB	9mm	N	1,3,6개월	n/s
홍철기	14557024	19	M	1개월		2007-02-28	BSSRO + paranasal augmentation(제거한 골편으로)	3주	Resorbable Inion plate	무	8mm SB	10mm SB	9mm SB	2mm	N	1,3,6개월	n/s
김은희	21493863	31	F	8개월		2013-09-25	BSSRO	3주	APIS plate	감각이상, 우측 턱관절 통증	0mm	5mm SB	2.5mm SB	5mm	Y	1,3,6개월	n/s	Rt. TMJ dexa inj.
이혜경	14604348	27	F	4개월		2007-08-01	BSSRO + Both angle shaving + 고주파 치료기로 교근 절제	3주	Biosorb plate	무	9mm SB	4mm SB	6.5mm SB	5mm	N	1,3,5개월	n/s	BSSRO 시 양측에서 body 일부분 골절됨'
이주연	12838556	19	F	7개월		2014-01-15	BSSRO	2주	APIS plate	감각이상	10mm SB	9mm SB	9.5mm SB	1mm	Y	1,3,6개월	n/s
이상빈	22066017	22	M	6개월		2014-01-22	BSSRO	3주	APIS plate	감각이상	11mm SB	7mm SB	9mm SB	4mm	Y	1,3,6개월	n/s
김성원	22357706	19	M	2개월		2014-01-29	BSSRO	4주	APIS plate	감각이상	10mm SB	11mm SB	10.5mm SB	1mm	Y	1,3,6개월	n/s
오세인	20714093	18	M	2개월		2014-02-19	BSSRO	3주	APIS plate	무	11mm SB	8mm SB	9.5mm SB	3mm	Y	1,3,6개월	n/s
남효민	22842545	21	M	4개월		2014-07-23	BSSRO	2주	APIS plate	코골이,수면무호흡,감각이상	10mm SB	10mm SB	10mm SB	0mm	Y	1,3,6개월	n/s
김성수	14491162	23	M	4개월		2008-02-13	BSSRO + genio	3주	Biosorb plate	hematoma ->I&D, 감각이상	13mm SB	13mm SB	13mm SB	0mm	Y(both masseter muscle Right 20 unit, Left: 30 unit	1,4,6개월	n/s
김현지	21924019	18	F	9개월		2014-08-20	BSSRO	2주	APIS plate	감각이상	9mm SB	8mm SB	8.5mm SB	1mm	Y	1,3,6개월	n/s
강태운	15941420	25	M	8개월		2015-01-21	BSSRO	2주	APIS plate	감각이상	11mm SB	8mm SB	9.5mm SB	3mm	Y	1,3,6개월	n/s
김범수	17773654	22	M	11개월		2015-03-04	BSSRO	2주	APIS plate	감각이상, 우측 턱관절 잡음	10mm SB	5mm SB	7.5mm SB	5mm	Y	1,3,6개월	n/s
최민정	12134021	21	F	4개월		2015-03-11	BSSRO	2주	APIS plate	감각이상	8mm SB	6mm SB	7mm SB	2mm	Y	1,3,6개월	n/s
최태기	14090800	18	M	6개월		2008-07-16	BSSRO + genio	4주	Biosorb plate	감각이상	14mm SB	10mm SB	12mm SB	4mm	N	1,3,6개월	n/s
이윤재	22463517	19	F	11개월		2015-07-22	BSSRO	2주	APIS plate	감각이상, 턱관절 잡음	13mm SB	7mm SB	10mm SB	6mm	Y	1,3,6개월	n/s
권다희	20369099	18	F	6개월		2012-07-18	BSSRO	2주	APIS plate	감각이상	7mm SB	7mm SB	7mm SB	0mm	Y	1,3,6개월	n/s
이건식	16848221	17	M	1개월		2008-12-17	BSSRO + genio	3주	Biosorb plate	무	6mm SB	12mm SB	9mm SB	6mm	N	1,3,5개월	n/s
허희정	16576759	17	F	1개월		2008-12-24	BSSRO + genio	3주	Biosorb plate	감각이상, 흡수성판 노출 -> 제거	13mm SB	12mm SB	12.5mm SB	1mm	N	1,2,3,4,6개월	n/s
백재철	20016852	20	M	6개월		2012-06-20	BSSRO	3주	APIS plate fixation	감각이상	7mm SB	6mm SB	6.5mm SB	1mm	Y	2,4,6개월	n/s
김지연	15623900	23	F	3개월		2008-02-27	Lt. SSRO, Rt. IVRO	모름	titanium miniplate	감각이상	12-13mm SB	1mm SB	7mm SB	12mm	N	1,6개월	n/s
김진주	19493271	18	F	1년 1개월		2013-01-16	BSSRO	2주	Bionix resorbable plate	감각이상	3mm SB	9mm SB	6mm SB	6mm	Y	1,3,6개월	n/s
김태영	16991093	18	M	6개월		2009-07-08	BSSRO + genio	3주	Biosorb plate	무	14mm SB	14mm SB	14mm SB	0mm	N	1,4,7개월	n/s
박찬영	16261475	23	M	1개월		2009-08-19	BSSRO + genio	3주	Biosorb plate	감각이상	9mm SB	7mm SB	8mm SB	2mm	N	1,3,6개월	n/s
김상원	17564069	21	M	1개월		2009-08-26	BSSRO + genio	3주	Biosorb plate	무	9mm SB	4mm SB	6.5mm SB	5mm	N	1,3,6개월	n/s
이소영	12657702	21	F	1개월		2009-12-09	BSSRO + genio	3주	Biosorb plate	무	8mm SB	7mm SB	7.5mm SB	1mm	N	1,3개월	난소암 수술
남수민	17144410	20	F	9개월		2009-12-23	BSSRO + genio	3주	Biosorb plate	무	12mm SB	10mm SB	11mm SB	2mm	N	1,3,6개월	n/s
장영은	17177681	18	F	10개월		2010-02-09	BSSRO + genio	3주	APIS plate	감각이상	15mm SB	17mm SB	16mm SB	2mm	N	1,3개월	n/s
손규현	19884442	20	F	5개월		2011-12-28	BSSRO	3주	Bionix resorbable plate fixation	감각이상	0mm	5mm SB	2.5mm SB	5mm	N	1,3,6개월	n/s
박애란	10990326	19	F	7개월		2005-02-02	BSSRO	2주	Biosorb 2.4-mm plate fixation	mild paresthesia: chin--큰 불편감 없음	9mm SB	10mm SB	9.5mm SB	1	Y(both MA Rt. 25u, Lt. 35u)	5개월, 1년 뒤	n/s
손용수	12201077	19	M	7개월		2005-12-28	BSSRO	2주	Biosorb plate	감각이상	9mm SB	0mm	4.5mm SB	9mm	N	4,6개월	n/s
박진희	11709143	19	F	9개월		2006-01-11	BSSRO	2주	Biosorb plate	좌측 안면부 통증	2mm SB	4mm SB	3mm SB	2mm	N	3,5개월	n/s
송현주	10945542	22	F	1년 5개월		2006-01-11	BSSRO	3주	Biosorb plate	턱관절 소리	8mm SB	10mm SB	9mm SB	2mm	N	3,6개월	n/s	right proximal segment가 골절됨: subcondylar osteotomy 시행
임태훈	18172386	26	M	3개월		2010-06-16	BSSRO + genio	3주	APIS plate	감각이상	10mm SB	20mm SB	15mm SB	10mm	N	6개월	n/s
황동현	18051681	19	M	3개월		2010-06-23	BSSRO + genio	3주	Biosorb plate	감각이상	13mm SB	9mm SB	11mm SB	4mm	N		n/s
이종찬	18044056	18	M	7개월		2010-07-07	BSSRO + genio	3주	Biosorb plate	감각이상, #43치은퇴축	14mm SB	14mm SB	14mm SB	0mm	N	2,5개월	n/s
김한솔	18179060	22	F	8개월		2010-09-15	BSSRO + genio	4주	APIS plate	턱관절 잡음	7mm SB	10mm SB	8.5mm SB	3mm	N	1,3,6개월	n/s
김아란	13321859	21	F	8개월		2010-07-21	BSSRO + genio	3주	APIS plate	감각이상	8mm SB	13mm SB	10.5mm SB	5mm	N		n/s
신지현	18872307	26	F	4개월		2010-11-24	BSSRO + genio	3주	APIS plate	감각이상	8mm SB	8mm SB	8mm SB	0mm	N	1,4,6개월	n/s
정은영	17957065	18	F	11개월		2010-12-29	BSSRO + genio	3주	APIS plate	lip scar band->revision	12mm SB	14mm SB	13mm SB	2mm	N	3,6개월	n/s
ㅡㅡㅡㅡㅡㅡㅡㅡㅡㅡㅡㅡㅡㅡㅡㅡㅡㅡㅡㅡㅡㅡㅡㅡ
김병서	11570484	23	M	1년		2006-02-01	BSSRO	2주	Biosorb plate	감각이상	9mm SB	9mm SB	9mm SB	0mm	N	1년뒤	n/s
곽선희	11942243	19	F	6개월		2011-06-29	BSSRO + genio	4주	APIS plate	턱관절 잡음	6mm SB	5mm SB	5.5mm SB	1mm	N	1,3,4,6개월	n/s
박인하	18959677	22	M	4개월		2011-07-06	BSSRO + genio	3주	APIS plate	감각이상	8mm SB	5mm SB	6.5mm SB	3mm	N	1,2,6개월	n/s
김정건	19242707	18	M	6개월		2011-07-06	BSSRO + Angle resection + chin shaving	3주	APIS plate	감각이상	10mm SB	4mm SB	7mm SB	6mm	N	1,2,3,5개월	n/s
한유진	15129268	18	F	7개월		2011-07-13	BSSRO + genio	3주	APIS plate	감각이상	9mm SB	3mm SB	6mm SB	6mm	N	1,3,6개월	n/s
박진철	12049851	23	M	0개월		2007-01-24	BSSRO	3주	Biosorb plate	치통, 감각이상, 우각부위 통증	11mm SB	2mm SB	6.5mm SB	9mm	N	1,4,7개월	n/s	술전 개구제한 동반한 턱관절 장애. Hyruan inj. Splint 치료
박선우	12062777	24	M	1년 1개월		2007-04-18	BSSRO	3주	Biosorb plate	무	8mm SB	12mm SB	10mm SB	4mm	N	1,5개월	n/s	술전 좌측 TMD : click, osteoarthrosis
윤다현	17680271	17	F	모름		2011-07-27	BSSRO + genio + both coronoidectomy	3주	APIS plate	abscess	13mm SB	12mm SB	12.5mm SB	1mm	N	3,6개월	n/s	coronoid process가 maxilla와 거의 접촉된 상태로 술후 개구장애 유발 가능성 있어 제거
윤진원	19122238	23	M	9개월		2011-08-03	BSSRO + genio	3주	APIS plate	무	13mm SB	10mm SB	11.5mm SB	3mm	N	1,3,6개월	n/s	genio 처진 소견보여 MAC마취로 추가 수술
송호정	11495684	20	F	5개월		2007-08-01	BSSRO	4주	Biosorb plate	턱관절 통증 -> splint치료	8mm SB	3mm SB	5.5mm SB	5mm	N	1,3,6개월	asthma
유애리	18545023	25	F	6개월		2011-10-26	BSSRO + genio	2주	APIS plate	감각이상	8mm SB	8mm SB	8mm SB	0mm	Y	1,3,6개월	n/s
박경용	19409416	19	M	10개월		2011-12-21	BSSRO + angle shaving	3주	APIS plate	감각이상			2-3mm adv.		Y	1,3,6개월	n/s
임윤우	15052243	19	M	2개월		2007-08-08	BSSRO	3주	Biosorb plate	abscess -> I&D	12mm SB	5mm SB	8.5mm SB	7mm	N	1,3,6개월	n/s
ㅡㅡㅡㅡㅡㅡㅡㅡㅡㅡㅡㅡㅡㅡㅡㅡㅡㅡㅡㅡㅡㅡㅡㅡㅡㅡㅡㅡㅡㅡㅡㅡㅡ
서유영	15138611	27	M	1개월		2007-08-08	BSSRO	3주	Biosorb plate	무	8mm SB	5mm SB	6.5mm SB	3mm	N	1,3,6개월	n/s
홍지은	15165790	27	F	4개월		2012-02-01	BSSRO + angle shaving	2주	APIS plate	감각이상 - 거의 없어짐	5mm SB	5mm SB	5mm SB	0mm	N	1,3,6,16,28개월 뒤	n/s
김예지	20265135	17	F	1개월		2012-02-01	BSSRO + genio	3주	APIS plate	감각이상	9mm SB	9mm SB	9mm SB	0mm	N - 수술 1년후 안면비대칭 개선 목적으로 2회 사용	1,3,6 개월	n/s
여인태	19579966	21	M	9개월		2012-02-29	BSSRO + right chin lower border trimming	3주	Bionix resorbable plate fixation: 4-holes	감각이상	5mm SB	11mm SB	8mm SB	6mm	Y	1,3,6개월	n/s
김윤태	15343196	23	M	3개월		2007-12-26	BSSRO	3주	Biosorb plate	abscess -> I&D, 감각이상	12mm SB	5mm SB	8.5mm SB	7mm	N	1,2,3,6개월	n/s
상현석	15279240	23	M	5개월		2012-07-04	BSSRO + genio	2주	Bionix resorbable plate	무	7mm SB	3mm SB	5mm SB	4mm	Y	1,4,6개월	n/s
이성기	20469331	21	M	5개월		2012-07-11	BSSRO + genio	3주	APIS plate	감각이상	7-8mm SB	10-11mm SB	9mm SB	3mm	N	1,3,6개월	n/s
박성우	10522110	18	M	1개월		2008-01-23	BSSRO	3주	Biosorb plate	무	2mm SB	10mm SB	6mm SB	8mm	N	1,3,6개월	n/s
김미비	15797483	18	F	2개월		2008-04-02	BSSRO	4주	Biosorb plate	감각이상, 턱관절 통증	9mm SB	11mm SB	10mm SB	2mm	N	1,3,6개월	n/s
원준호	12364567	19	M	4개월		2008-06-25	BSSRO	3주	Biosorb plate	감각이상	9mm SB	8mm SB	8.5mm SB	1mm	N	1,4,6개월	n/s
문승기	20390682	19	M	3개월		2012-07-18	BSSRO + genio	2주	APIS plate	감각이상	10mm SB	8mm SB	9mm SB	2mm	Y	1,3,6개월	n/s
정재진	15251538	23	M	9개월		2008-07-02	BSSRO	3주	Biosorb plate	abscess -> I&D, 감각이상, 귀앞쪽 skin mass -> 전신마취하 biopsy : 결과 chondromyxoid stroma	12mm SB	5mm SB	8.5mm SB	7mm	N		n/s
황광호	16439975	21	M	5개월		2012-10-31	BSSRO + genio	2주	APIS plate	무	6mm SB	7mm SB	6.5mm SB	1mm	Y	1,3,6개월	n/s
김동준	16145371	24	M	10개월		2012-12-12	BSSRO + genio	3주	APIS plate	감각이상	5mm SB	11mm SB	8mm SB	6mm	Y	1,3,6개월	n/S
지영선	15830924	22	M	1개월		2008-07-02	BSSRO	3주	Biosorb plate	abscess -> 흡수성 판 제거, Osteomyelitis -> 골조직 제거	7mm SB	7mm SB	7mm SB	0mm	N		n/s
권대필	15622224	22	M	8개월		2008-08-06	BSSRO	2주	Biosorb plate	감각이상	9mm SB	11mm SB	10mm SB	2mm	N	1,4,6개월	n/s
김성환	16457454	22	M	1개월		2008-08-06	BSSRO	3주	Biosorb plate	턱관절 잡음	7mm SB	9mm SB	8mm SB	2mm	N	1,3,5개월	n/s
윤세영	12471838	22	M	7개월		2009-02-11	BSSRO	3주	Biosorb plate	감각이상, 치은 종창 -> screw제거	13mm SB	17mm SB	15mm SB	4mm	N	1,4,6개월	NAFLD with DM 당뇨,지방간
박경희	17055248	24	F	1개월		2009-04-01	BSSRO	3주	Biosorb plate	감각이상	14mm SB	13mm SB	13.5mm SB	1mm	N	1,2,3개월	n/s
백종웅	12810116	21	M	7개월		2010-02-17	BSSRP	2주	Biosorb plate	턱관절 잡음	9mm SB	11mm SB	10mm SB	2mm	N	1,3,4개월	n/s
김근영	14420665	31	M	8개월		2010-02-17	BSSRO	3주	Biosorb plate	감각이상	10mm SB	7mm SB	8.5mm SB	3mm	N	1,3,6개월	n/s
성유나	19281694	20	F	1년 5개월		2013-07-17	BSSRO adv.	2주	APIS plate	감각이상	4mm adv	4mm adv	4mm adv	0mm	Y	1,3,6개월	n/s	수술 전 splint 치료
이선아	16353064	23	F	모름		2010-03-24	BSSRO	2주	Biosorb plate	무	10mm SB	11mm SB	10.5mm SB	1mm	N	3,6개월	n/s
홍순국	18280751	23	M	1개월		2010-04-07	BSSRO	3주	Biosorb plate	턱관절 잡음	14mm SB	14mm SB	14mm SB	0mm	N	1,3,7개월	n/s
유지수	19484734	21	M	1개월		2013-11-27	BSSRO + paranasal medpor augmentation	3주	APIS plate	감각이상	11mm SB	13mm SB	12mm SB	2mm	Y	1,3,6개월	n/s
전진호	19329433	22	M	5개월		2013-12-04	BSSRO + paranasal medpor augmentation	2주	APIS plate	plate infection	4mm SB	9mm SB	6.5mm SB	5mm	N	1,3,6개월	n/s	Resorbable plate 파절로 재수술
박혜영	18168712	26	F	2개월		2010-05-26	BSSRO	3주	Biosorb plate	Abscess -> I&D, 흡수성 판 제거	11mm SB	13mm SB	12mm SB	2mm	N	1,3,6개월	n/s
이민호	22141057	18	M	5개월		2014-01-22	BSSRO + genio + paranasal medpor	3주	APIS plate	무	10mm SB	12mm SB	11mm SB	2mm	Y	1,3,6개월	n/s
이연주	20337845	19	F	7개월		2012-07-11	BSSRO	3주	Biosorb plate	감각이상, 턱관절, 측두부 땀	7mm SB	12mm SB	9.5mm SB	5mm	N - 술후 1년 뒤 측두부 땀나서 주입	1,3,5,6개월	n/s	술후 1년 뒤 턱관절 증상 -> 좌측 턱관절 덱사 주입, 측두근 땀나는 증상 있어 starch application 및 dysport SC inj. 보톡스 주입후 증상 완화
현서림	20366906	18	F	6개월		2012-07-18	BSSRO	2주	Biosorb plate and screw fixation	감각이상	10mm SB	1mm SB	5.5mm SB	9mm	Y	1,3,6개월	n/s
김찬환	10794047	30	M	모름	TMJ noise, open locking hx.	2004-01-07	BSSRO	2주	Biosorb resorbable plate fixation Right 2.4-mm 4-hole plate, 6L screws 4개 고정 Left 6-hole 2.4-mm plate, 6L screws 4개 고정	무	모름	모름	9mm SB	모름	Y(both MA 25u)	3개월 뒤	Cleft lip and palate
유철영	10395178	21	M	1년 4개월	무	2004-01-14	BSSRO	2주	Biosorb resorbable plates : 양측에 4-hole 2.4-mm plate, 6L screws 8개 고정	chin 감각 이상 -> 완치, 5년뒤 턱관절	9mm SB	8mm SB	8.5mm SB	1	Y(both MA 25u)	3개월, 6개월 뒤	n/s
유성재	19094465	18	M	6개월		2014-07-16	BSSRO	4주	제일 plate	감각이상	7mm SB	0mm	3.5mm SB	7mm	Y	1,3,6개월	n/s	wafer로 인해 전치부 개방교합 심해 wafer제거후 다시 악간고정 전치부 시행
노수진	10882999	17	F	모름	TMD, 입이 마름	2004-01-28	BSSRO	1주	resorbable plate : Biosorb 4-hole 2.4-mm plate, 6L screws 8개 사용	감각이상 하순 이부 -> 점차 회복	7mm SB	6mm SB	6.5mm SB	1	Y(Botox injection: Both masseter, internal pterygoid muscle 50 units inj)	4개월	n/s
이영주	22674292	19	F	5개월		2014-06-25	BSSRO	3주	Resorbable plate(1.4mm thickness, 4-hole plates)	좌측 턱 abscess -> I&D 시행, 감각이상	10mm SB	10mm SB	10mm SB	0mm	Y	1,3,6개월	n/s
곽다인	22985961	21	F	5개월		2014-12-31	BSSRO + genio + paranasal medpor	2주	APIS plate	감각이상, 턱관절 소리	10mm SB	3mm SB	6.5mm SB	7mm	Y	1,3,6개월	n/s
황나영	23342271	21	F	3개월		2014-12-17	BSSRO	2주	Resorbable mesh plate	감각이상	6mm SB	5mm SB	5.5mm SB	1mm	Y	1,3,6개월	n/s
강철호	10064296	20	M	모름	bony exposure, gingival recession	2004-01-07	BSSRO	2주	Resorbable plate(Delta system) 좌추윽 4-hole 2.2-mm plate, 6 mm length screw 8개 사용	3년뒤 턱관절	모름	모름	5mm SB	모름	Y(both MA 25u)	18개월 뒤	n/s
박기현	10197367	23	M	모름		2005-01-19	BSSRO	2주	resorbable plates(2.4-mm 4-hole plates and screws)	#36-37 vestibular scar revision	8mm SB	10mm SB	9mm SB	2	N	4개월	n/s
정예지	11386487	19	F	모름	TMD	2004-07-07	BSSRO	2주	resorbable plates(Biosorb 2.4 mm 4-hole plates, screws 8개)	감각이상 하순 및 이부 -> 거의 회복	7mm SB	5mm SB	6mm SB	2	N	2개월,6개월	n/s
민영주	11824871	17	F	모름	무	2004-12-29	BSSRO	2주	resorbable plates(Biosorb 2.4 mm plate, 6L screws 8개)	무	8mm SB	5mm SB	6.5mm SB	3	N	4개월 뒤	n/s
김민정	20744304	19	F	9개월		2016-02-03	BSSRO + paranasal medpor augmentation	3주	APIS	감각이상	5mm SB	11mm SB	8mm SB	6mm	Y	1,3,6개월	n/s
전훈성	24485258	24	M	11개월		2016-06-29	BSSRO	3주	jaeil plate	무	15mm SB	10mm SB	12.5mm SB	5mm	Y	1,3,6개월	n/s
이지민	24228981	20	F	1년		2016-06-29	BSSRO + genio	2주	jaeil plate	감각이상	9mm SB	11mm SB	10mm SB	2mm	Y	1,3,6개월	n/s
김한정	24351076	20	F	6개월		2016-07-27	BSSRO	3주	jaeil plate	감각이상	7mm SB	1mm SB	4mm SB	6mm	Y	1,3,6개월	n/s
오진혁	21915844	21	M	6개월		2016-11-02	BSSRO	2주	Jaeil Le Fort System fixation	감각이상	11mm SB	10mm SB	10.5mm SB	1mm	Y	1,3,6개월	n/s
박시연	10346347	17	F	9개월		2016-11-02	BSSRO	2주	Le Fort system fixation	감각이상, 개방교합 -> 수술 50일 가량 지난시점에서 plate 제거한 후 골편을 분리시킨 후 교정치료로 개방교합 closure하였으나 anterior relapse(턱전돌 재발) 소견 보임.	11mm SB	10mm SB	10.5mm SB	1mm	Y	1,3,6개월	n/s
이은실	18238488	19	F	8개월		2016-12-07	BSSRO	2주	Le Fort system fixation	감각이상	하악 우측으로 회전				Y	1,3,6개월	n/s
엄호식	25137297	23	M	6개월		2016-12-28	BSSRO + genio + paranasal medpor	2주	Le Fort system fixation	감각이상	10mm SB	10mm SB	10mm SB	0mm	Y	1,3,6개월	n/s

## Sheet: 최종 data
환자명	차트번호	나이	성별	주소	부가증상	임상진단	증상보유기간	발생소인	발생위치	타병원치료	본원 검사	검사 특이소견	본원치료법	치료기간(m)	치료경과	비고
양주식	10771152	85	1	1	1	8	1	1	Rt. Mx.	무	1,5	1	1	126	3
임정순	15613307	82	2	1	1	18	0	7	Rt. Tongue, TMJ	한방치료(침)	1	1	1,4	20	1	환자말 비타민 효과,진단없음
권오순	21709025	81	2	1	1	6	18	14	Rt. Mn.,lower Lip,chin	무	1,3	1	1	1	6	내원 x
김정순	12718568	79	2	1,5	1	9	24	2	Rt. Mx. Gingiva	치과치료(임플란트제거)	1,3	1	1	1	6	내원 x
홍정복	10612013	76	2	1	1	5	0	9	Rt. Mn. & head	무	1	1	1,3,4,5	61	1	임플란트 제거후 소멸
김규범	14965973	75	1	1	1	9	모름	1	both madible & facial	무	1,3,5	2	1	4	2
황효순	12871337	74	2	1	1	8	156	1	Rt. 눈주위,Mx.,Mn		1,5	1	1,5	72	1	삼차신경절단술, streptomycin inj.
김형완	21951509	74	1	3	1	18	8	2	Rt. Mn gingiva	치과치료(임플란트제거)	1,7,8	1	1,2	1	3	내원 x,정상
송순자	21408733	73	2	1	1	6	480	1	Lt. face & neck & shoulder & arm		1,3,5,7	1	1	3	6	치과 약 복용 거부, 정형외과 refer 거부,HIVD with foraminal stenosis c5-6
김종성	10738263	72	1	1,2	11	5	2	3	#26, TMJ	무	1,3	1	1,2	19	1	BMS 동반.
이순근	21880537	72	1	1	1	9	6	1	Mn. Ant. Teeth & neck	치과치료(endo.,ext.)	1,3	1	1,4	1	6	내원 x
오상영	17753650	71	1	1	1	8	24	1	Lt. Face & Mn. Post.	치과치료(endo.)	1	1	1,2,5	40	2	뇌동맥경화수술
이귀남	16448311	70	2	1	1	9	0	1	#20, #30	무	1	1	1,4	68	4
변영옥	22273682	70	2	1	1	6	36	1	entire teeth & gingiva		1,2,3,7	4	1,4	8	3
최영숙	10295571	70	2	1	1	6	5	9	#16,17, head	신경외과(MRI 이상없음),이비인후과(trileptal,amitriptyline,tylenol,aspirin 부작용 십해서 못먹음)	1	1	3	1	1	치아부위 통증은 임플란트 제거로 사라졌지만 예전부터 있었던 postherpetic neuralgia로 마취통증의학과 치료중, 정상
이금자	13583462	69	2	1	1	8	1	1	Rt. Mandible, Rt. Lower lip, Rt. TMJ	치과치료(치수절단)	1,2,5	1	1,2,3,4	93	4	medi중 good
유희원	17721482	69	1	1	1	8	24	1	Lt. mx.,head	무	1,3,5	1	1	81	4	medi중 excellent
성의숙	10211218	69	2	1,3,4	1	6	0	2	Rt. Lower lip	무	1,8	8	1,2	40	2
이정순	11945590	69	2	1	1	8	0	1	Rt. Face & upper lip & gingiva & Teeth & eye	치과치료(ext.)	1,3	1	1,5	37	2	감마나이프수술 결정적
이우향	11573731	67	2	1	7	9	0	1	Rt. Mn.	치과치료(endo)	1	1	1,6	77	4
장명기	21576852	67	2	1,4	1	8	2	2	Rt. Lower lip & chin	치과치료(임플란트재식립, I&D)	1	3	1	1	1
조영자	11247722	66	2	1,4	1	6	3	1	upper lip & gingiva, TMJ	무	1	1	1,4,6	117	4
문순자	14362790	66	2	1,4	1	8	48	1	Rt. cheek	무	1,5	1	1,2,5	112	4	삼차신경절단술
최재호	21143788	66	2	1	12	9	1	1	entire teeth, face	무	1,4	1	1	36	3	우울증이 크게 작용한것으로 보임, 불면증약에만 반응
김낙순	10128912	66	2	1	1	8	18	2	Rt.facial	치과치료(implant remove)	1,3,5	1	1	16	2	medi중 excellent
김윤순	14135905	65	2	1	1	9	96	1	LT. cheek	치과 치료	5	4	1	92	1
공복순	19677675	65	2	1	1	9	18	2	Lt. Mx. Post.	무	1,3	1	1,2,3	46	2
윤영애	20366230	65	2	1	1	9	12	4	#16	치과치료(치주소파술, medication)	1,2,3,5	3	1	13	1
김재심	18234291	64	2	1	3	5	모름	1	entire teeth	이비인후과(consultation)	1	1	1,3,4,6	30	5	마지막 내원시 excellent?
이임전	14326097	64	2	1	6	18	30	2	#35,36 gingiva	치과치료(재식립)	1	1	5	2	6	inadequate keratinized gingiva, Major type apthous ulcer, Titanium alergy
이란심	10337646	63	2	1	1	6	0	2	#23 labial gingiva	무	1	1	1,4	78	4
유길자	12717464	63	2	1	1	5	0	2	#46	무	1	3	3,4,5	75	1	implant remove 후 통증 기록 없음\
박봉자	14706338	62	2	1	6	8	120	3	#38 gingiva, Lt. facial	무	3,4,5	9	1,2,5	110	1	감마나이프수술 결정적
정광우	21078567	62	1	1	1	9	0	2	#46	무	1	1	3,4,5	17	4
강경옥	15167549	62	2	1,3,4	1	8	12	2	Rt. Lower lip & chin	post op trauma(임플란트)	1,2	1	1,2	7	2
박연숙	23533534	61	2	1,3,4	1	6	1	3	Rt. Mandibla, lower lip	무	1,8	8	1,2	5	1
이용임	15971546	61	2	1	1	9	36	1	Lt. facial, Lt. Mx. Mn. Teeth	치과치료(endo,발치)	3	2	1	3	6
김정임	15533146	59	2	1	1	11	36	9	Rt. Tongue	무	3,8	1	1,3	16	1
이영애	19395221	59	2	1,4	1	9	0	3	Lt. Mx. & Mn. tooth & gingiva, tongue, 양쪽어깨, 허벅지	무	1,3	3	1,3,5	9	3
김말선	12569920	59	2	1	1	6	0	1	Lt. face(paranasal), Rt. TMJ, head	무	1,2,3	2	1,2	2	4
김정근	17886961	59	1	1	1	5	0	4	Rt. Zygoma, head, back	무	1	1	1	1	4
정옥근	13424431	58	2	1	1	6	0	1	#46	한방 치료	1	4	1,3	9	1
허용선	11266590	58	2	1	1	9	1	1	Rt. Mx. & Mn. & teeth, Rt. Inguinial & foot	치과치료	1,3	1	1	9	4	어지러워서 medi 제대로 안됨, thyroid nodule
김경란	11612340	57	2	1,3,4	1	6	0	5	Rt. lower lip, Rt. Chin, #41-44gingiva	무	1	1	1,2	133	4
조인명	18544486	57	2	1	1	9	120	2,4,9		의과적검사	1	1	1,2,4	45	4	medi중 excellent
최동임	19192408	57	2	1,3,4	1	6	1	2	Rt. Lower lip & chin	무	1,2	1	1,2	5	2
홍정흠	20814847	57	1	1	1	8	18	1	entire face & teeth	치과치료(endo.), 정신과(우울증치료)	1,3,4,7	1	1	2	4	다른병원에서 f/u
한경화	16389760	56	2	1	1	6	0	2	lower lip, chin	한방 치료	1	1	1,2	44	4
조선숙	18657320	56	2	1	1	9	7	2	Mx. Ant.	치과치료(implant remove)	1,2,3	1	1,2,5	14	2
김태경	15309691	53	2	1	1	9	1	1	Lt. ear & gingiva & teeth	치과치료(endo.)	1,4	1	1	5	6	내원 x
박민수	14244816	52	1	1,4	1	6	5	2	Lt. Mn. Lower lip, chin	치과치료, 한방치료	1,8	8	1,2,5	20	4
안병찬	19287407	52	1	1	1	14	3	9	#34-37	치과치료(curettage)	1	1	1,3,4	12	1	교모증
김수연	11733216	52	2	1,3,4	1	6	1	12	Lt. lower lip	치과(비타민제)	1	1	1	1	1
김옥향	12311974	50	2	1	7	14	11	2	Rt. Mx.	치과치료(뼈이식)	1,2,5	3	1,4,5,6	23	3	medi중 good
유경자	21834060	47	2	1	1	9	0.5	9	Lt. Mx. post. Teeth, Lt. facial	치과치료(Cr. Remove)	1,3	1	1	1	2
최종희	19950349	46	2	1	1	9	252	1	both Mx., both headache	치과치료(발치, 후에도 계속됨), 한방치료(침)	1,2,3	1	1	50	4	medi중 favorable
김미화	19238924	46	2	1	1	9	18	1	entire teeth	치과치료(endo., ext.), 신경과,	1,5	1	1	7	2
박은규	10287501	45	1	1	1	8	6	1	#26,27, head	무	1,2	1	1	36	4
서정희	20431204	44	2	1	12	9	120	4	#47	정신과(medication)	1	1	1	3	3
김지애	13383756	40	2	1	1	9	120	3	Rt. Mn	무	1,2,5	1	6	72	4
박선미	19733885	40	2	1	10	9	24	2	Lt. mx.,head	무	1,2	1	1	13	1
박무경	21763360	38	1	1	1	14	1	9	Lt. Mn. Teeth	치과치료(cr. Remake)	1,2	1	1	14	3	excellent->재발
황경희	22024075	37	2	1	1	8	5	1	Rt. Mn. Gingiva	치과치료(ext.,implant->remove)	1,3	1	1	8	2
조미란	20670047	24	2	1,4	1	6	0	12		무	1,8	1	1	26	4
전봉금	13258742	73	2	1,4	1	6	10	11	Rt. Face, knee, spine pain	무	1,2	1	1,2,4	1	2

## Sheet: 환자 나이 성별
나이	성별
85	1
82	2
81	2
79	2
76	2
75	1
74	2
74	1
73	2
72	1
72	1
71	1
70	2
70	2
70	2
69	2
69	1
69	2
69	2
67	2
67	2
66	2
66	2
66	2
66	2
65	2
65	2
65	2
64	2
64	2
63	2
63	2
62	2
62	1
62	2
61	2
61	2
59	2
59	2
59	2
59	1
58	2
58	2
57	2
57	2
57	2
57	1
56	2
56	2
53	2
52	1
52	1
52	2
50	2
47	2
46	2
46	2
45	1
44	2
40	2
40	2
38	1
37	2
24	2
73	2
평균나이	61.32세
남	14(21.54%)
여	51(78.46%)

## Sheet: 임상진단별 치료기간, 치료경과
임상진단	치료기간(m)	치료경과
8	126	3
18	20	1
6	1	6
9	1	6
5	61	1
9	4	2
8	72	1
18	1	3
6	3	6
5	19	1
9	1	6
8	40	2
9	68	4
6	8	3
6	1	1
8	93	4
8	81	4
6	40	2
8	37	2
9	77	4
8	1	1
6	117	4
8	112	4
9	36	3
8	16	2
9	92	1
9	46	2
9	13	1
5	30	5
18	2	6
6	78	4
5	75	1
8	110	1
9	17	4
8	7	2
6	5	1
9	3	6
11	16	1
9	9	3
6	2	4
5	1	4
6	9	1
9	9	4
6	133	4
9	45	4
6	5	2
8	2	4
6	44	4
9	14	2
9	5	6
6	20	4
14	12	1
6	1	1
14	23	3
9	1	2
9	50	4
9	7	2
8	36	4
9	3	3
9	72	4
9	13	1
14	14	3
8	8	2
6	26	4
6	1	2
	32.2308
			임상진단	인원	평균치료기간(m)	치료경과
			psychologic pain	5	37.2	2.4
			neuropathic pain	17	29.06	2.73
			TN	14	52.93	2.57
			AFP	22	26.64	2.78
			BMS	1	16	1
			atypical toothache	3	16.33	2.33
			정상소견(기타)	4	9.8	2.75	> BMS 포함시킴
					32.23	2.96

## Sheet: 치료법과 치료경과
본원치료법	치료경과
1	3
1,4	1
1	6
1	6
1,3,4,5	1
1	2
1,5	1
1,2	3
1	6
1,2	1
1,4	6
1,2,5	2
1,4,5	4
1,4	3
3	1
1,2,3,4	4
1	4
1,2	2
1,5	2
1,6	4
1	1
1,4,6	4
1,2,5	4
1	3
1	2
1	1
1,2,3	2
1	1
1,3,4,6	5
5	6
1,4	4
3,4,5	1
1,2,5	1
3,4,5	4
1,2	2
1,2	1
1	6
1,3	1
1,3,5	3
1,2	4
1	4
1,3	1
1	4
1,2	4
1,2,4	4
1,2	2
1	4
1,2	4
1,2,5	2
1	6
1,2,5	4
1,3,4	1
1	1
1,4,5,6	3
1	2
1	4
1	2
1	4
1	3
6	4
1	1
1	3
1	2
1	4
1,2,4	2
			인원	치료경과
		medication	26	2.48
		medication + 물리치료	9	2.56
